# Supplementary material for: ‘Unemat Rubi’, a new spineless pineapple cultivar and resistant to fusariosis for the international market
Source: Sci Rep. 2025 May 13;15:16622. doi: 10.1038/s41598-025-00971-x (PMC12075801; doi:10.1038/s41598-025-00971-x)
Supplement: Supplementary file 1 — Supplementary Material 1 [file 41598_2025_971_MOESM1_ESM.xlsx]

## Sheet: Rep
Trat	Rep	AP	CFD	NM	PFCC	PFSC	DMF	Brix	acidez	ratio	AACPS	FF	CP	Epinescence	Fusariosis		Legend
Unemat 10	1	105.94	83.81	9.5	1633.8	1562.4	11.6	15.07	0.77406	19.6217	0	1	2	1	1		AP	Plant height
Unemat 10	2	106.28	80.59	8.7	1544.25	1467.85	11.47	15.1	0.762511	20.3101	0	1	2	1	1		CFD	D sheet length
Unemat 10	3	98.02	85.89	7.5	1663.24	1586.65	11.67	14.81	0.79841	18.8894	0	1	2	1	1		NM	number of seedlings
Unemat 10	4	93.13	83.67	8.3	1697.28	1622.94	11.55	15.34	0.766732	20.2514	0	1	2	1	1		PFCC	Fruit mass with crown
Unemat 10	5	86.45	81.73	7.9	1513.73	1449.27	11.34	15.32	0.68074	23.2183	0	1	2	1	1		PFSC	Fruit mass without crown
Unemat 19	1	102.03	92.7	11.3	1331.33	1214.87	12.66	15.34	1.09831	14.1026	322.5	3	1	1	2		DMF	Middle fruit diameter
Unemat 19	2	104.99	94.83	11.5	1352.64	1224.43	12.73	16.17	1.08797	15.0625	322.5	3	1	1	2		Brix	Soluble solids
Unemat 19	3	107.58	91.27	11	1418.21	1319.32	13.15	16.11	1.1465	14.084	337.5	3	1	1	2		acidez	Titratable acidity
Unemat 19	4	111.56	95.22	12	1501	1392.76	13.13	16.03	0.985142	16.5654	322.5	3	1	1	2		ratio	Ratio (SS/AT)
Unemat 19	5	91.91	84.18	8.7	1288.89	1166.17	12.63	16.26	1.07123	15.3091	326.25	3	1	1	2		AACPS	Area under the severity progress curve
Unemat 21	1	107.27	89.07	2.22	1588	1501.6	11.29	16.78	0.717706	24.641	0	1	1	1	1		FF	Format fruit
Unemat 21	2	99.49	90.23	6.2	1527.4	1441.7	11.63	16.22	0.629906	27.2206	0	1	1	1	1		CP	Pulp color
Unemat 21	3	95.03	83.02	1.33	1135.75	1049.13	10.34	16.3	0.628515	23.0835	0	1	1	1	1
Unemat 21	4	100.6	87.44	3.25	1417.05	1330.81	11.09	16.43	0.658709	24.9817	0	1	1	1	1
Unemat 21	5	98.37	86.89	3.6	1360.07	1273.88	11.02	16.32	0.639043	25.0953	0	1	1	1	1
Unemat 31	1	109.62	108.48	9.9	2299.29	2155.07	13.63	13.74	0.753095	18.8005	0	1	1	1	1
Unemat 31	2	101.76	100.53	9.6	2259.54	2111.31	13.98	13.82	0.631391	23.0663	0	1	1	1	1
Unemat 31	3	101.58	100.52	7.9	2115.41	1964.29	14.34	13.54	0.634591	21.8366	0	1	1	1	1
Unemat 31	4	99.21	99.04	8.1	1940.69	1789	13.33	14.29	0.595213	22.1778	0	1	1	1	1
Unemat 31	5	97.84	96.43	7.9	2110.6	1954.8	13.6	14.13	0.718356	20.0309	0	1	1	1	1
Unemat 42	1	99.69	93.35	8.3	1718.38	1555.81	12.82	15.99	0.938992	17.0723	0	3	1	1	1
Unemat 42	2	96.02	91.64	8	1618.28	1467.06	12.4	15.87	0.962832	16.5603	0	3	1	1	1
Unemat 42	3	96.26	92.47	8.2	1760.53	1595.8	12.97	16.26	0.935699	17.5035	0	3	1	1	1
Unemat 42	4	95.98	91.82	7.5	1517.8	1344.33	11.78	15.46	0.955087	16.2434	0	3	1	1	1
Unemat 42	5	99.25	91.19	8.4	1692.6	1509.2	12.5	15.84	1.0056	15.8709	0	3	1	1	1
Unemat 71	1	105.68	103.39	5.9	1743.1	1646.6	12.25	14.62	0.762093	19.4811	0	3	1	1	1
Unemat 71	2	76.22	83.25	4.6	1789.1	1698.3	12.05	14.2	0.635843	23.7023	0	3	1	1	1
Unemat 71	3	104.56	104.31	5.5	1986.11	1837.22	12.73	13.21	0.654751	20.8229	0	3	1	1	1
Unemat 71	4	82.44	81.38	3.9	1850.53	1733.21	12.25	14.7	0.722391	21.7113	0	3	1	1	1
Unemat 71	5	100.9	93.58	5.7	1844.44	1734.86	12.17	14.33	0.685773	21.0452	0	3	1	1	1
Unemat Rubi	1	94.46	92.63	7.7	1525.17	1380.39	9.96	12.81	0.799245	16.1487	0	3	3	1	1
Unemat Rubi	2	108.62	101.86	8.3	1559.11	1434.68	9.95	12.44	0.800497	15.683	0	3	3	1	1
Unemat Rubi	3	100.78	95.48	8.8	1527.31	1378.08	10.78	12.47	0.756342	16.5746	0	3	3	1	1
Unemat Rubi	4	106.11	97.76	7.5	1449.06	1333.28	10.55	12.92	0.806434	16.0706	0	3	3	1	1
Unemat Rubi	5	94.72	93.45	9.9	1417.7	1295.9	10.48	12.66	0.827677	15.4345	0	3	3	1	1
Unemat 117	1	103.03	93.35	9	1914.8	1855	12.33	14.7	0.605278	25.1766	270	3	3	1	2
Unemat 117	2	92.38	79.1	8.1	1516.56	1439	12.01	14.47	0.717779	20.9603	307.5	3	3	1	2
Unemat 117	3	97.93	93.04	9.7	1516.22	1404.78	11.97	14.73	0.730147	21.0203	315	3	3	1	2
Unemat 117	4	90.7	85.69	8.4	1822.8	1751.2	12.58	14.04	0.638997	23.1048	322.5	3	3	1	2
Unemat 117	5	79.01	74.86	5.4	1832.5	1753.9	12.73	14.1	0.620027	23.3226	303.75	3	3	1	2
Unemat 122	1	101.7	95.53	7.2	1715.4	1578.3	11.02	12.81	0.810377	16.4981	322.5	1	2	1	2
Unemat 122	2	94.6	87.22	8.2	1712.67	1588.56	11.1778	14.2444	0.764315	19.0547	322.5	1	2	1	2
Unemat 122	3	89.8	89.3	8.1	1787	1674.8	11.2	14.37	0.710703	20.808	337.5	1	2	1	2
Unemat 122	4	96.83	90.41	15	1968.3	1843.6	11.22	13.6	0.796277	17.5649	322.5	1	2	1	2
Unemat 122	5	101.82	91.32	9.8	1994.2	1895.9	11.59	13.75	0.744654	18.8396	326.25	1	2	1	2
Unemat 123	1	71.64	68.59	1.67	1061.13	977.5	10.05	11.98	0.747785	16.0822	0	1	2	1	1
Unemat 123	2	73.61	70.59	2.4	1156.33	1033.78	10.47	13.71	0.669727	21.0982	0	1	2	1	1
Unemat 123	3	79.19	73.36	3.5	1133	1038.2	10.07	12.43	0.726612	17.2843	0	1	2	1	1
Unemat 123	4	68.76	71.06	1	761.2	658.9	17.88	12.84	0.768123	17.0289	0	1	2	1	1
Unemat 123	5	73.3	70.9	2.14	1027.91	927.09	12.12	12.74	0.728062	17.8734	0	1	2	1	1
Unemat 128	1	121.56	112.94	9.6	2057.9	1954.1	14.1	13.77	0.783429	18.1631	322.5	3	2	1	2
Unemat 128	2	119.51	115.46	9.9	1906.6	1798.4	11.15	13.27	0.863437	15.6313	322.5	3	2	1	2
Unemat 128	3	109.54	102.54	11.11	1571.5	1448.2	10.61	13.17	0.852444	15.6602	330	3	2	1	2
Unemat 128	4	116.87	110.31	10.2	1845.33	1733.57	14.37	13.4	0.833103	16.4848	322.5	3	2	1	2
Unemat 128	5	115.31	109.44	10.4	1774.48	1660.06	12.04	13.28	0.849662	15.9254	324.375	3	2	1	2
Perola	1	97.16	101.96	10.9	1278.5	1232.83	10.22	12	0.93	14.26	382.5	3	1	2	2
Perola	2	109.94	105.76	10.6	1341.7	1282.3	10.44	11.85	0.94	13.73	382.5	3	1	2	2
Perola	3	114.09	112.64	10.1	1273.08	1223.23	9.84	11.92	0.79	15.41	397.5	3	1	2	2
Perola	4	93.23	95.16	10.4	1389	1340.18	10.72	12.32	0.79	16.51	382.5	3	1	2	2
Perola	5	112.47	109.83	11.8	1514.92	1468.42	10.48	11.86	0.87	14.18	386.25	3	1	2	2
Jupi	1	90.45	94.92	7.9	1607.67	1513.83	11.75	13.63	0.93	15.68	382.5	3	3	2	2
Jupi	2	112.07	100.83	8.3	1582.29	1491.47	12.12	12.76	0.73	19.12	352.5	3	3	2	2
Jupi	3	87.15	93.43	6.3	1720.35	1634.41	19.09	12.83	0.66	19.82	367.5	3	3	2	2
Jupi	4	102.43	92.62	7.8	1496.4	1407.25	11.61	12.76	0.79	17.34	322.5	3	3	2	2
Jupi	5	92.27	94.8	7	1713.58	1621.92	12.33	12.62	0.87	15.44	356.25	3	3	2	2
BRS Imperial	1	76.45	73.77	5.8	932.8	816.7	10.3	17.51	0.97	18.97	0	3	3	1	1
BRS Imperial	2	70.35	68.02	4.4	975.91	839.09	10.18	17.41	0.97	18.6	0	3	3	1	1
BRS Imperial	3	72.41	75.53	4.7	968.8	856	10.04	18.32	0.93	20.68	0	3	3	1	1
BRS Imperial	4	71.08	71.84	4.4	986.45	888.36	9.37	18.35	0.81	23.71	0	3	3	1	1
BRS Imperial	5	74.16	75.76	5	965	833.5	10.18	18.19	0.74	25.14	0	3	3	1	1
BRS Vitória	1	97.34	74.87	7	910.5	838.08	10.89	15.82	0.77	21.09	0	3	3	1	1
BRS Vitória	2	76.35	69.08	0.5	628.92	553.42	9.29	15.95	0.81	20.07	0	3	3	1	1
BRS Vitória	3	63.17	65.72	0.3	660.2	585.3	9.81	16.52	0.74	23.77	0	3	3	1	1
BRS Vitória	4	97.2	74.33	3.5	832.5	761.4	10.57	16.66	0.93	19.2	0	3	3	1	1
BRS Vitória	5	71.32	76.29	1.1	766.5	689.2	10.27	15.12	0.83	19.17	0	3	3	1	1
IAC Fantástico	1	104.2	72.7	3.5	836.49	819.2	10.93	16.98	0.86	20.65	0	3	1	1	1
IAC Fantástico	2	105.06	75.84	5	654.29	636.6	10.61	15.71	1	16.24	0	3	1	1	1
IAC Fantástico	3	101.48	66.61	5.8	669.61	649.8	10.75	16.55	0.85	20.33	0	3	1	1	1
IAC Fantástico	4	104.08	68.4	6.9	739.11	723.5	10.7	16.89	0.73	24.03	0	3	1	1	1
IAC Fantástico	5	101.89	64.99	6.6	680.11	659.7	10.51	16.5	0.85	20.37	0	3	1	1	1
Smooth Cayenne	1	94.77	72.49	4.9	631.46	614	9.79	15.09	0.75	21.69	307.5	3	3	1	2
Smooth Cayenne	2	96.19	67.24	4	581.43	560.7	10.13	14.78	0.7	24.03	322.5	3	3	1	2
Smooth Cayenne	3	73.02	73.61	4.4	745.79	721.1	10.53	16.29	0.63	27.74	315	3	3	1	2
Smooth Cayenne	4	80.61	69.07	3.69	642.26	622.57	10.18	14.43	0.6	26.4	315	3	3	1	2
Smooth Cayenne	5	80.98	75.87	3.7	541.62	522.3	10.13	15.78	0.68	23.8	315	3	3	1	2
BRS Ajubá	1	107.79	87.01	4.9	1398.08	1195.25	12.03	14.42	0.93	15.66	0	3	3	1	1
BRS Ajubá	2	84.52	90.34	6.8	1471.6	1262.2	12.1	14.86	1	15.77	0	3	3	1	1
BRS Ajubá	3	92.69	94.36	7.8	1423.21	1201.36	12.33	14.71	1.04	14.98	0	3	3	1	1
BRS Ajubá	4	94.79	98.38	6.7	1480.4	1254.9	11.96	14.75	1.17	12.74	0	3	3	1	1
BRS Ajubá	5	96.53	96.75	7.7	1459.12	1259.88	12.28	12.88	0.99	13.45	0	3	3	1	1

## Sheet: médias
Trat	FF	CP	Epinescence	Fusariosis	AP	CFD	NM	PFCC	PFSC	DMF	Brix	acidez	ratio	AACPS
Unemat 10	1	2	1	1	97.964	83.138	8.38	1610.46	1537.82	11.526	15.128	0.756491	20.4582	0
Unemat 19	3	1	1	2	103.614	91.64	10.9	1378.41	1263.51	12.86	15.982	1.07783	15.0247	326.25
Unemat 21	1	1	1	1	100.152	87.33	3.32	1405.65	1319.42	11.074	16.41	0.654776	25.0044	0
Unemat 31	1	1	1	1	102.002	101	8.68	2145.11	1994.89	13.776	13.904	0.666529	21.1824	0
Unemat 42	3	1	1	1	97.44	92.094	8.08	1661.52	1494.44	12.494	15.884	0.959641	16.6501	0
Unemat 71	3	1	1	1	93.96	93.182	5.12	1842.66	1730.04	12.29	14.212	0.69217	21.3526	0
Unemat Rubi	3	3	1	1	100.938	96.236	8.44	1495.67	1364.47	10.344	12.66	0.798039	15.9823	0
Unemat 117	3	3	1	2	92.61	85.208	8.12	1720.58	1640.78	12.324	14.408	0.662445	22.7169	303.75
Unemat 122	1	2	1	2	96.95	90.756	9.66	1835.51	1716.23	11.2416	13.7549	0.765265	18.553	326.25
Unemat 123	1	2	1	1	73.3	70.9	2.142	1027.91	927.094	12.118	12.74	0.728062	17.8734	0
Unemat 128	3	2	1	2	116.558	110.138	10.242	1831.16	1718.87	12.454	13.378	0.836415	16.373	324.375
Unemat Perola	3	1	2	2	105.378	105.07	10.76	1359.44	1309.39	10.34	11.99	0.864	14.818	386.25
Jupi	3	3	2	2	96.874	95.32	7.46	1624.06	1533.78	13.38	12.92	0.796	17.48	356.25
BRS Imperial	3	3	1	1	72.89	72.984	4.86	965.792	846.73	10.014	17.956	0.884	21.42	0
BRS Vitória	3	3	1	1	81.076	72.058	2.48	759.724	685.48	10.166	16.014	0.816	20.66	0
IAC Fantástico	3	1	1	1	103.342	69.708	5.56	715.922	697.76	10.7	16.526	0.858	20.324	0
Smooth Cayenne	3	3	1	2	85.114	71.656	4.138	628.512	608.134	10.152	15.274	0.672	24.732	315
BRS Ajubá	3	3	1	1	95.264	93.368	6.78	1446.48	1234.72	12.14	14.324	1.026	14.52	0

## Sheet: pizza
Conical	6
Cylindrical	12
Pale yellow	4
Cream white	6
Yellow	8
Absence	16
Presence	2
Resistant	11
Susceptible	7

## Sheet: Anova
Parameters	PH	SL	NS	FMWC	FMWC	MFD	SS	TA	Ratio	AUSP
Phenotypic variance	123.865	151.208	7.78375	188371	167801	1.38906	2.60762	0.0155431	10.8045	28351.6
Genetic variance	111.741	146.429	7.37783	185646	164989	1.09399	2.56135	0.0147003	10.1932	28339.9
Environmental variance	12.1239	4.77936	0.405924	2724.84	2811.23	0.295073	0.046269	0.000842732	0.61122	11.6429
Broad-sense heritability	90.21	96.8392	94.785	98.5535	98.3247	78.7574	98.2256	94.5781	94.3429	99.9589
Coefficient of genotypic variation	11.0919	13.7701	39.0754	30.4684	30.9496	8.99113	10.9342	15.0304	16.6519	129.6
Variation index	1.35769	2.47539	1.90659	3.69137	3.42606	0.861106	3.3274	1.86782	1.8263	22.064
Accuracy	0.9498	0.98	0.973576	0.992741	0.991588	0.887454	0.99	0.97	0.971303	0.99
Overall average	95.3014	87.877	6.95122	1414.14	1312.42	11.633	14.6369	0.806667	19.1731	129.896
Plant height
D sheet length
number of seedlings
Fruit mass with crown
Fruit mass without crown
Middle fruit diameter
Soluble solids
Total titratable acidity
Ratio (SS/AT)
Area under the severity progress curve
